# Supplementary material for: L-Arginine-Derived Polyamidoamine Oligomers Bearing at Both Ends β-Cyclodextrin Units as pH-Sensitive Curcumin Carriers
Source: Polymers (Basel). 2022 Aug 5;14(15):3193. doi: 10.3390/polym14153193 (PMC9371169; doi:10.3390/polym14153193)
Supplement: Supplementary file 1 [file polymers-14-03193-s001.zip]

Archive with 1 entries (1 files):
- polymers-1857859-supplementary.pdf
